# Supplementary material for: Silver and Zinc Oxide Nanoparticles for Effective Aquaculture Wastewater Treatment
Source: Nanomaterials (Basel). 2025 Apr 5;15(7):559. doi: 10.3390/nano15070559 (PMC11990093; doi:10.3390/nano15070559)
Supplement: Supplementary file 1 [file nanomaterials-15-00559-s001.zip]

Archive with 1 entries (1 files):
- nanomaterials-3575377-supplementary.pdf
